# Supplementary material for: Comparison of TiO2 and ZnO for Heterogeneous Photocatalytic Activation of the Peroxydisulfate Ion in Trimethoprim Degradation
Source: Materials (Basel). 2023 Aug 29;16(17):5920. doi: 10.3390/ma16175920 (PMC10489049; doi:10.3390/ma16175920)
Supplement: Supplementary file 1 [file materials-16-05920-s001.zip]

Archive with 1 entries (1 files):
- materials-2552801-supplementary.pdf
